# Supplementary material for: Deep learning for sub-ångström-resolution imaging in uncorrected scanning transmission electron microscopy
Source: Natl Sci Rev. 2025 Jun 5;12(8):nwaf235. doi: 10.1093/nsr/nwaf235 (PMC12315106; doi:10.1093/nsr/nwaf235)
Supplement: nwaf235_Supplemental_Files [file nwaf235_supplemental_files.zip]

Archive with 2 entries (2 files):
- proof of Supplementary Information _NSR_clean version.docx
- revision of Supplementary Information _NSR .docx
